# Supplementary material for: Core Competences of School Nurses for the Development of Anti-Bullying Strategies: Protocol for a Scoping Review
Source: Nurs Rep. 2024 Nov 13;14(4):3505–14. doi: 10.3390/nursrep14040255 (PMC11587460; doi:10.3390/nursrep14040255)
Supplement: Supplementary file 1 [file nursrep-14-00255-s001.zip]

Archive with 1 entries (1 files):
- Table S1. Search Strategy .pdf
